# Supplementary material for: Noncoding RNA (ncRNA) Profile Association with Patient Outcome in Epithelial Ovarian Cancer Cases
Source: Reprod Sci. 2020 Oct 30;28(3):757–65. doi: 10.1007/s43032-020-00372-7 (PMC7862201; doi:10.1007/s43032-020-00372-7)
Supplement: Supplementary file 7 — (XLSX 13 kb) [file 43032_2020_372_MOESM7_ESM.xlsx]

## Sheet: Sheet1
Filter	Probe ID	Median expression
Parameter 3	ENSG00000200999_x_st(1)	1.62621
	ENSG00000201388_x_st(2)	1.16887
Parameter 2	ENSG00000199212_st	1.19027
	ENSG00000199633_st	1.06462
	ENSG00000199666_st	1.35479
	ENSG00000199927_st	1.10366
	ENSG00000200075_st	1.10734
	ENSG00000200222_st	1.09395
	ENSG00000200538_x_st	1.11483
	ENSG00000200706_st	0.94967
	ENSG00000201042_st	1.10596
	ENSG00000201791_st	1.01389
	ENSG00000201904_st	1.12165
	ENSG00000202252_st	7.18817
	ENSG00000202326_s_st	1.2772
	ENSG00000202327_st	1.93674
	ENSG00000207199_x_st	1.30146
	ENSG00000207274_x_st	1.50329
	ENSG00000212132_st	1.46809
	ENSG00000212182_st	1.25774
	ENSG00000212214_x_st	1.17692
	ENSG00000212224_st	1.01108
	ENSG00000212284_st	1.19492
	ENSG00000212458_st	1.86593
	ENSG00000212461_st	1.4724
	ENSG00000212543_st	0.90865
	hcmv_miR_UL36_star_st	0.939161
	U100_st	1.34949
	U107_st	6.41789
	U108_x_st	1.58825
	U91_s_st	5.60292
	U92_st	4.33413
	U98b_x_st	1.00597
	HBII_296B_st	1.70795
	ACA10_s_st	4.22204
	ACA14a_st	1.39915
	ACA23_st	2.65026
Parameter 1	ENSG00000199727_st	1.22806
	ENSG00000199959_x_st	1.08389
	ENSG00000200237_st	1.14874
	ENSG00000200879_st	5.90692
	ENSG00000200961_x_st	1.07018
	ENSG00000201619_st	3.9874
	ENSG00000201619_x_st	1.38262
	ENSG00000202216_x_st	1.22967
	ENSG00000202379_st	1.04339
	ENSG00000202479_x_st	0.906075
	ENSG00000206780_st	1.01434
	ENSG00000206947_x_st	1.01301
	ENSG00000207098_st	3.82168
	ENSG00000207100_x_st	1.44998
	ENSG00000207109_st	0.967922
	ENSG00000207119_st	1.22266
	ENSG00000207171_st	1.05194
	ENSG00000207444_st	1.07912
	ENSG00000207444_x_st	1.06585
	ENSG00000207471_st	2.22906
	ENSG00000207471_x_st	1.98171
	ENSG00000212224_x_st	1.0122
	ENSG00000212266_st	0.960956
	ENSG00000212338_st	1.4765
	ENSG00000212378_st	1.06008
	ENSG00000212579_x_st	1.28664
	ENSG00000212580_st	1.31757
	hcmv_miR_US4_st	4.82083
	U14A_st	0.981185
	U14B_st	1.18697
	U14B_x_st	1.58795
	U18C_x_st	1.47463
	U20_st	1.36945
	U23_st	1.74513
	U38B_st	8.03898
	U38B_x_st	6.60729
	U50B_st	5.55785
	U50B_x_st	5.64713
	U51_s_st	1.83639
	U64_st	3.82672
	U67_x_st	2.99561
	U69_st	2.48129
	U71a_st	1.98869
	U71c_x_st	1.62879
	14qII_27_st	0.994758
	14qII_5_x_st	0.968628
	HBII_180A_x_st	7.89321
	HBII_234_st	1.28008
	HBII_382_s_st	4.87937
	HBII_85_27_x_st	1.07293
	ACA1_s_st	1.12872
	ACA12_st	1.04929
	ACA14a_x_st	1.51476
	ACA15_x_st	2.49032
	ACA16_st	2.37415
	ACA19_st	1.53319
	ACA21_st	5.9875
	ACA24_x_st	3.08334
	ACA25_st	2.27509
	ACA25_x_st	4.07477
	ACA2a_st	1.58006
	ACA37_x_st	2.51606
	ACA5_st	3.89181
	ACA50_st	2.09083
	ACA67_x_st	2.70617
The "filter" column refers to those parameters set in S1 Figure.
(1) Probe ID corresponds to SNORD74
(2) Probe ID corresponds to SNORA68
